# Supplementary material for: The Biological Product Agricultural Jiaosu Enhances Tomato Resistance to Botrytis cinerea
Source: J Fungi (Basel). 2025 Dec 10;11(12):873. doi: 10.3390/jof11120873 (PMC12734138; doi:10.3390/jof11120873)
Supplement: Supplementary file 1 [file jof-11-00873-s001.zip]

Archive with 1 entries (1 files):
- jof-3927211-supplementary.xlsx
